# Supplementary material for: Development and Psychometric Assessment of the Problematic QQ Use Scale among Adolescents
Source: Int J Environ Res Public Health. 2021 Jun 23;18(13):6744. doi: 10.3390/ijerph18136744 (PMC8268458; doi:10.3390/ijerph18136744)
Supplement: Supplementary file 1 [file ijerph-18-06744-s001.zip]

Archive with 1 entries (1 files):
- ijerph-1211599-supplementary.pdf
